# Supplementary material for: Human Neural Stem Cell-Based Drug Product: Clinical and Nonclinical Characterization
Source: Int J Mol Sci. 2022 Nov 3;23(21):13425. doi: 10.3390/ijms232113425 (PMC9653902; doi:10.3390/ijms232113425)
Supplement: Supplementary file 1 [file ijms-23-13425-s001.zip]

Archive with 1 entries (1 files):
- ijms-1964530-supplementary.pdf
